# Supplementary material for: 6β-Acetoxysandaracopimaradien-1α,9α-diol Attenuates LPS-Induced Acute Lung Injury: Association with Alterations in Src, MAPK, and Akt/GSK-3β Signalling
Source: Int J Mol Sci. 2026 Jul 3;27(13):5969. doi: 10.3390/ijms27135969 (PMC13362311; doi:10.3390/ijms27135969)
Supplement: Supplementary file 1 [file ijms-27-05969-s001.zip]

Archive with 1 entries (1 files):
- ijms-4380402-supplementary.pdf
